# Supplementary material for: Craft: a machine learning approach to dengue subtyping
Source: Bioinform Adv. 2025 Oct 6;5(1):vbaf224. doi: 10.1093/bioadv/vbaf224 (PMC12527244; doi:10.1093/bioadv/vbaf224)
Supplement: vbaf224_Supplementary_Data [file vbaf224_supplementary_data.zip]

Archive with 2 entries (2 files):
- GISAID Supplemental Table.pdf
- Revised Supplementary Material.pdf
